# Supplementary material for: Helicobacter pylori modulates host cell responses by CagT4SS-dependent translocation of an intermediate metabolite of LPS inner core heptose biosynthesis
Source: PLoS Pathog. 2017 Jul 17;13(7):e1006514. doi: 10.1371/journal.ppat.1006514 (PMC5531669; doi:10.1371/journal.ppat.1006514)
Supplement: S2 Table — (XLSX) [file ppat.1006514.s011.xlsx]

## Sheet: 2^(-Avg.(Delta(Ct))
S2 Table: Results of SABbiosciences/Qiagen online evaluation tool RT2 Profiler Data Analysis for RT2 Profiler PCR array (qPCR)					RT2 Profiler Data Analysis v.3.5 (Qiagen/SABiosciences; www.qiagen.com)
		2^(-Avg.(Delta(Ct))
Position in Plate	Gene Symbol	Control Group (AGSwt cells, mock coincubated)	Group 2 (AGS TIFAk/o cells, mock-coincubated)	Group 3 (AGSwt cells, coincubated with HPN6 wt)	Group 4 (AGSwt cells, coincubated with HPN6HP0858mut)	Group 5 (AGS TIFAk/o cells, coincubated with HPN6 wt)
A01	APCS	8.6e-05	7.3e-05	7.2e-05	7.2e-05	8.6e-05
A02	C3	8.7e-05	7.3e-05	8.8e-05	7.2e-05	8.6e-05
A03	CASP1	8.6e-05	7.3e-05	7.2e-05	7.2e-05	8.6e-05
A04	CCL2	8.6e-05	7.3e-05	7.2e-05	7.2e-05	8.6e-05
A05	CCL5	0.000553	0.000176	0.000523	0.000229	0.000178
A06	CCR4	8.6e-05	7.3e-05	7.2e-05	8.8e-05	8.6e-05
A07	CCR5	8.6e-05	7.3e-05	7.2e-05	7.2e-05	8.6e-05
A08	CCR6	9.1e-05	7.3e-05	9.7e-05	0.000114	0.000122
A09	CCR8	8.6e-05	7.3e-05	7.2e-05	7.2e-05	8.6e-05
A10	CD14	8.6e-05	0.000101	0.000151	0.000175	0.000105
A11	CD4	8.7e-05	7.3e-05	0.000137	0.000379	0.000204
A12	CD40	0.002577	0.009994	0.006269	0.0096	0.005821
B01	CD40LG	8.6e-05	7.3e-05	7.2e-05	7.2e-05	8.6e-05
B02	CD80	8.6e-05	7.3e-05	7.2e-05	7.2e-05	8.6e-05
B03	CD86	8.6e-05	7.3e-05	7.2e-05	7.2e-05	8.6e-05
B04	CD8A	8.6e-05	7.3e-05	7.2e-05	7.2e-05	8.6e-05
B05	CRP	8.6e-05	7.3e-05	7.2e-05	7.2e-05	8.6e-05
B06	CSF2	0.000224	0.000114	0.000924	0.000199	0.000232
B07	CXCL10	0.000524	0.000185	0.000733	0.000851	0.000172
B08	CXCR3	0.000105	7.3e-05	0.000193	0.000157	9.4e-05
B09	DDX58	0.000144	0.00014	0.000301	0.000226	0.000102
B10	FASLG	8.6e-05	7.3e-05	7.2e-05	7.2e-05	8.6e-05
B11	FOXP3	0.000161	0.000264	0.000435	0.000399	0.000397
B12	GATA3	8.6e-05	7.3e-05	7.2e-05	7.2e-05	8.6e-05
C01	HLA-A	0.024432	0.001653	0.015635	0.009696	0.013325
C02	HLA-E	0.213082	0.033166	0.013969	0.161649	0.156964
C03	ICAM1	0.030131	0.011664	0.06398	0.019957	0.017618
C04	IFNA1	0.000345	0.000127	0.001257	0.00059	0.000134
C05	IFNAR1	0.002017	0.001564	0.000566	0.000807	0.001046
C06	IFNB1	0.000513	0.000178	0.000606	0.000524	0.00021
C07	IFNG	8.6e-05	7.3e-05	9e-05	7.2e-05	8.6e-05
C08	IFNGR1	0.007025	0.004663	0.008685	0.005603	0.004577
C09	IL10	0.000186	7.3e-05	0.000269	0.000146	0.000101
C10	IL13	0.000133	7.3e-05	0.000101	7.2e-05	8.6e-05
C11	IL17A	8.6e-05	7.3e-05	7.2e-05	7.2e-05	8.6e-05
C12	IL18	0.18342	0.013361	0.044569	0.00717	0.008307
D01	IL1A	0.000242	7.3e-05	0.000163	0.000273	0.000128
D02	IL1B	0.000409	0.000144	0.000297	0.000606	0.000294
D03	IL1R1	0.000646	0.000759	0.000909	0.001081	0.001138
D04	IL2	8.6e-05	7.3e-05	7.2e-05	7.2e-05	8.6e-05
D05	IL23A	0.000584	0.000309	0.002868	0.000575	0.000694
D06	IL4	8.6e-05	7.3e-05	7.2e-05	7.2e-05	8.6e-05
D07	IL5	9.2e-05	7.3e-05	7.2e-05	7.2e-05	8.6e-05
D08	IL6	8.6e-05	7.3e-05	8.4e-05	7.2e-05	8.6e-05
D09	CXCL8	0.005418	0.0012	0.615733	0.007847	0.006066
D10	IRAK1	0.074492	0.043422	0.060727	0.026999	0.048728
D11	IRF3	0.221691	0.197258	0.145712	0.109671	0.208522
D12	IRF7	0.029968	0.02407	0.024347	0.017543	0.02089
E01	ITGAM	0.000154	7.3e-05	0.000416	0.000159	8.6e-05
E02	JAK2	0.000184	8.6e-05	0.000346	0.000135	0.000119
E03	LY96	0.000113	7.3e-05	8e-05	7.2e-05	8.6e-05
E04	LYZ	0.480226	0.070802	0.328385	0.472161	0.073843
E05	MAPK1	0.116596	0.105894	0.136894	0.200261	0.135248
E06	MAPK8	0.000484	0.000993	0.001111	0.000528	0.000644
E07	MBL2	0.000105	7.3e-05	8e-05	7.9e-05	8.6e-05
E08	MPO	0.000135	7.3e-05	7.3e-05	7.2e-05	8.6e-05
E09	MX1	0.000178	0.000115	0.000147	0.000126	0.000145
E10	MYD88	0.098504	0.068214	0.060999	0.028714	0.071423
E11	NFKB1	0.03067	0.032971	0.059728	0.008198	0.02407
E12	NFKBIA	0.089194	0.103372	0.180009	0.014102	0.088334
F01	NLRP3	8.6e-05	7.3e-05	7.2e-05	7.2e-05	8.6e-05
F02	NOD1	0.002852	0.00084	0.003082	0.003647	0.002745
F03	NOD2	8.6e-05	7.3e-05	7.2e-05	7.2e-05	8.6e-05
F04	RAG1	0.000226	7.3e-05	0.000144	0.000193	0.000146
F05	RORC	8.6e-05	7.3e-05	7.3e-05	7.2e-05	8.6e-05
F06	SLC11A1	0.000172	7.3e-05	0.000146	0.000142	8.6e-05
F07	STAT1	0.071401	0.047538	0.063644	0.06514	0.039919
F08	STAT3	0.000729	0.001003	0.001522	0.000607	0.000645
F09	STAT4	0.000121	7.3e-05	0.000147	0.000127	8.6e-05
F10	STAT6	0.030737	0.011209	0.020461	0.004305	0.018993
F11	TBX21	8.6e-05	7.3e-05	7.2e-05	7.2e-05	8.6e-05
F12	TICAM1	0.019909	0.021648	0.005767	0.022382	0.014204
G01	TLR1	8.6e-05	7.3e-05	7.2e-05	7.2e-05	8.6e-05
G02	TLR2	8.6e-05	7.3e-05	7.2e-05	7.2e-05	8.6e-05
G03	TLR3	0.000704	0.000286	0.000474	0.00068	0.000271
G04	TLR4	0.005369	0.002772	0.002935	0.00434	0.001924
G05	TLR5	8.6e-05	7.3e-05	7.2e-05	7.2e-05	8.6e-05
G06	TLR6	0.000253	0.000163	0.000264	0.000149	0.000111
G07	TLR7	8.6e-05	7.3e-05	7.2e-05	7.2e-05	8.6e-05
G08	TLR8	8.6e-05	7.3e-05	7.2e-05	7.2e-05	8.6e-05
G09	TLR9	8.6e-05	7.3e-05	7.6e-05	7.2e-05	8.6e-05
G10	TNF	8.6e-05	7.3e-05	0.000324	7.2e-05	8.6e-05
G11	TRAF6	0.007652	0.004693	0.002102	0.001345	0.007217
G12	TYK2	0.015291	0.018	0.002216	0.020429	0.01708
H01	ACTB	7.55637	0.987891	5.57949	5.43452	3.63017
H02	B2M	0.742574	0.149671	0.784325	0.803528	0.610194
H03	GAPDH	7.33946	9.02734	7.10173	9.02703	9.12179	housekeeping genes used for normalization
H04	HPRT1	0.04549	0.050583	0.053977	0.05269	0.049493
H05	RPLP0	2.99515	2.18994	2.60871	2.10247	2.21502
H06	HGDC	8.6e-05	7.3e-05	7.2e-05	7.2e-05	8.6e-05	Genomic DNA contamination was tested separately after DNAse treatment step of total RNA = no contamination detected
H07	RTC	8.6e-05	7.3e-05	7.2e-05	7.2e-05	8.6e-05	RTC control has not been used since procedure was two-step
H08	RTC	8.6e-05	7.3e-05	7.2e-05	7.2e-05	8.6e-05
H09	RTC	8.6e-05	7.3e-05	7.2e-05	7.2e-05	8.6e-05
H10	PPC	1.73528	1.13877	1.51947	1.11514	1.93197
H11	PPC	1.41962	1.06666	1.30776	0.912057	1.5455
H12	PPC	1.12464	1.01803	1.21861	0.642832	1.41461

## Sheet: Gene Table
PCR Array Catalog #:		PAHS-052Z
Position in Plate	Unigene	Refseq	Symbol	Description	Gname	RT2 Catalog
A01	Hs.507080	NM_001639	APCS	Amyloid P component, serum	HEL-S-92n/PTX2/SAP	PPH07107A
A02	Hs.529053	NM_000064	C3	Complement component 3	AHUS5/ARMD9/ASP/C3a/C3b/CPAMD1/HEL-S-62p	PPH01185E
A03	Hs.2490	NM_033292	CASP1	Caspase 1, apoptosis-related cysteine peptidase (interleukin 1, beta, convertase)	ICE/IL1BC/P45	PPH00105C
A04	Hs.303649	NM_002982	CCL2	Chemokine (C-C motif) ligand 2	GDCF-2/HC11/HSMCR30/MCAF/MCP-1/MCP1/SCYA2/SMC-CF	PPH00192F
A05	Hs.514821	NM_002985	CCL5	Chemokine (C-C motif) ligand 5	D17S136E/RANTES/SCYA5/SIS-delta/SISd/TCP228/eoCP	PPH00703B
A06	Hs.184926	NM_005508	CCR4	Chemokine (C-C motif) receptor 4	CC-CKR-4/CD194/CKR4/CMKBR4/ChemR13/HGCN:14099/K5-5	PPH00614A
A07	Hs.450802	NM_000579	CCR5	Chemokine (C-C motif) receptor 5	CC-CKR-5/CCCKR5/CCR-5/CD195/CKR-5/CKR5/CMKBR5/IDDM22	PPH00615F
A08	Hs.46468	NM_004367	CCR6	Chemokine (C-C motif) receptor 6	BN-1/C-C CKR-6/CC-CKR-6/CCR-6/CD196/CKR-L3/CKRL3/CMKBR6/DCR2/DRY6/GPR29/GPRCY4/STRL22	PPH00616F
A09	Hs.113222	NM_005201	CCR8	Chemokine (C-C motif) receptor 8	CC-CKR-8/CCR-8/CDw198/CKRL1/CMKBR8/CMKBRL2/CY6/GPRCY6/TER1	PPH00618F
A10	Hs.163867	NM_000591	CD14	CD14 molecule	-	PPH05723A
A11	Hs.631659	NM_000616	CD4	CD4 molecule	CD4mut	PPH01629C
A12	Hs.472860	NM_001250	CD40	CD40 molecule, TNF receptor superfamily member 5	Bp50/CDW40/TNFRSF5/p50	PPH00296D
B01	Hs.592244	NM_000074	CD40LG	CD40 ligand	CD154/CD40L/HIGM1/IGM/IMD3/T-BAM/TNFSF5/TRAP/gp39/hCD40L	PPH00259C
B02	Hs.838	NM_005191	CD80	CD80 molecule	B7/B7-1/B7.1/BB1/CD28LG/CD28LG1/LAB7	PPH00860F
B03	Hs.171182	NM_006889	CD86	CD86 molecule	B7-2/B7.2/B70/CD28LG2/LAB72	PPH00826A
B04	Hs.85258	NM_001768	CD8A	CD8a molecule	CD8/Leu2/MAL/p32	PPH01632A
B05	Hs.709456	NM_000567	CRP	C-reactive protein, pentraxin-related	PTX1	PPH02632A
B06	Hs.1349	NM_000758	CSF2	Colony stimulating factor 2 (granulocyte-macrophage)	GMCSF	PPH00576C
B07	Hs.632586	NM_001565	CXCL10	Chemokine (C-X-C motif) ligand 10	C7/IFI10/INP10/IP-10/SCYB10/crg-2/gIP-10/mob-1	PPH00765E
B08	Hs.198252	NM_001504	CXCR3	Chemokine (C-X-C motif) receptor 3	CD182/CD183/CKR-L2/CMKAR3/GPR9/IP10-R/Mig-R/MigR	PPH01041A
B09	Hs.190622	NM_014314	DDX58	DEAD (Asp-Glu-Ala-Asp) box polypeptide 58	RIG-I/RIGI/RLR-1/SGMRT2	PPH20774A
B10	Hs.2007	NM_000639	FASLG	Fas ligand (TNF superfamily, member 6)	ALPS1B/APT1LG1/APTL/CD178/CD95-L/CD95L/FASL/TNFSF6	PPH00142C
B11	Hs.247700	NM_014009	FOXP3	Forkhead box P3	AIID/DIETER/IPEX/JM2/PIDX/XPID	PPH00029C
B12	Hs.524134	NM_002051	GATA3	GATA binding protein 3	HDR/HDRS	PPH02143A
C01	Hs.181244	NM_002116	HLA-A	Major histocompatibility complex, class I, A	HLAA	PPH05978F
C02	Hs.650174	NM_005516	HLA-E	Major histocompatibility complex, class I, E	EA1.2/EA2.1/HLA-6.2/MHC/QA1	PPH18633B
C03	Hs.643447	NM_000201	ICAM1	Intercellular adhesion molecule 1	BB2/CD54/P3.58	PPH00640F
C04	Hs.37026	NM_024013	IFNA1	Interferon, alpha 1	IFL/IFN/IFN-ALPHA/IFN-alphaD/IFNA13/IFNA@	PPH01321B
C05	Hs.529400	NM_000629	IFNAR1	Interferon (alpha, beta and omega) receptor 1	AVP/IFN-alpha-REC/IFNAR/IFNBR/IFRC	PPH00869F
C06	Hs.93177	NM_002176	IFNB1	Interferon, beta 1, fibroblast	IFB/IFF/IFN-beta/IFNB	PPH00384F
C07	Hs.856	NM_000619	IFNG	Interferon, gamma	IFG/IFI	PPH00380C
C08	Hs.520414	NM_000416	IFNGR1	Interferon gamma receptor 1	CD119/IFNGR/IMD27A/IMD27B	PPH00871B
C09	Hs.193717	NM_000572	IL10	Interleukin 10	CSIF/GVHDS/IL-10/IL10A/TGIF	PPH00572C
C10	Hs.845	NM_002188	IL13	Interleukin 13	IL-13/P600	PPH00688F
C11	Hs.41724	NM_002190	IL17A	Interleukin 17A	CTLA-8/CTLA8/IL-17/IL-17A/IL17	PPH00537C
C12	Hs.83077	NM_001562	IL18	Interleukin 18 (interferon-gamma-inducing factor)	IGIF/IL-18/IL-1g/IL1F4	PPH00580C
D01	Hs.1722	NM_000575	IL1A	Interleukin 1, alpha	IL-1A/IL1/IL1-ALPHA/IL1F1	PPH00690A
D02	Hs.126256	NM_000576	IL1B	Interleukin 1, beta	IL-1/IL1-BETA/IL1F2	PPH00171C
D03	Hs.701982	NM_000877	IL1R1	Interleukin 1 receptor, type I	CD121A/D2S1473/IL-1R-alpha/IL1R/IL1RA/P80	PPH00274A
D04	Hs.89679	NM_000586	IL2	Interleukin 2	IL-2/TCGF/lymphokine	PPH00172C
D05	Hs.98309	NM_016584	IL23A	Interleukin 23, alpha subunit p19	IL-23/IL-23A/IL23P19/P19/SGRF	PPH01688B
D06	Hs.73917	NM_000589	IL4	Interleukin 4	BCGF-1/BCGF1/BSF-1/BSF1/IL-4	PPH00565B
D07	Hs.2247	NM_000879	IL5	Interleukin 5 (colony-stimulating factor, eosinophil)	EDF/IL-5/TRF	PPH00692B
D08	Hs.654458	NM_000600	IL6	Interleukin 6 (interferon, beta 2)	BSF2/HGF/HSF/IFNB2/IL-6	PPH00560C
D09	Hs.624	NM_000584	CXCL8	Interleukin 8	GCP-1/GCP1/IL8/LECT/LUCT/LYNAP/MDNCF/MONAP/NAF/NAP-1/NAP1	PPH00568A
D10	Hs.522819	NM_001569	IRAK1	Interleukin-1 receptor-associated kinase 1	IRAK/pelle	PPH00835A
D11	Hs.289052	NM_001571	IRF3	Interferon regulatory factor 3	-	PPH02025B
D12	Hs.166120	NM_001572	IRF7	Interferon regulatory factor 7	IMD39/IRF-7H/IRF7A/IRF7B/IRF7C/IRF7H	PPH02014F
E01	Hs.172631	NM_000632	ITGAM	Integrin, alpha M (complement component 3 receptor 3 subunit)	CD11B/CR3A/MAC-1/MAC1A/MO1A/SLEB6	PPH00644F
E02	Hs.656213	NM_004972	JAK2	Janus kinase 2	JTK10/THCYT3	PPH00758C
E03	Hs.726603	NM_015364	LY96	Lymphocyte antigen 96	ESOP-1/MD-2/MD2/ly-96	PPH06052A
E04	Hs.524579	NM_000239	LYZ	Lysozyme	LZM	PPH14748A
E05	Hs.431850	NM_002745	MAPK1	Mitogen-activated protein kinase 1	ERK/ERK-2/ERK2/ERT1/MAPK2/P42MAPK/PRKM1/PRKM2/p38/p40/p41/p41mapk/p42-MAPK	PPH00715B
E06	Hs.138211	NM_002750	MAPK8	Mitogen-activated protein kinase 8	JNK/JNK-46/JNK1/JNK1A2/JNK21B1/2/PRKM8/SAPK1/SAPK1c	PPH00720B
E07	Hs.499674	NM_000242	MBL2	Mannose-binding lectin (protein C) 2, soluble	COLEC1/HSMBPC/MBL/MBL2D/MBP/MBP-C/MBP1/MBPD	PPH07136I
E08	Hs.458272	NM_000250	MPO	Myeloperoxidase	-	PPH06082F
E09	Hs.517307	NM_002462	MX1	Myxovirus (influenza virus) resistance 1, interferon-inducible protein p78 (mouse)	IFI-78K/IFI78/MX/MxA	PPH01325A
E10	Hs.82116	NM_002468	MYD88	Myeloid differentiation primary response gene (88)	MYD88D	PPH00911B
E11	Hs.618430	NM_003998	NFKB1	Nuclear factor of kappa light polypeptide gene enhancer in B-cells 1	EBP-1/KBF1/NF-kB1/NF-kappa-B/NF-kappaB/NFKB-p105/NFKB-p50/NFkappaB/p105/p50	PPH00204F
E12	Hs.81328	NM_020529	NFKBIA	Nuclear factor of kappa light polypeptide gene enhancer in B-cells inhibitor, alpha	IKBA/MAD-3/NFKBI	PPH00170F
F01	Hs.159483	NM_183395	NLRP3	NLR family, pyrin domain containing 3	AGTAVPRL/AII/AVP/C1orf7/CIAS1/CLR1.1/FCAS/FCAS1/FCU/MWS/NALP3/PYPAF1	PPH13170A
F02	Hs.738731	NM_006092	NOD1	Nucleotide-binding oligomerization domain containing 1	CARD4/CLR7.1/NLRC1	PPH00891C
F03	Hs.592072	NM_022162	NOD2	Nucleotide-binding oligomerization domain containing 2	ACUG/BLAU/CARD15/CD/CLR16.3/IBD1/NLRC2/NOD2B/PSORAS1	PPH06126F
F04	Hs.538979	NM_000448	RAG1	Recombination activating gene 1	RAG-1/RNF74	PPH09892A
F05	Hs.256022	NM_005060	RORC	RAR-related orphan receptor C	NR1F3/RORG/RZR-GAMMA/RZRG/TOR	PPH05877A
F06	Hs.591607	NM_000578	SLC11A1	Solute carrier family 11 (proton-coupled divalent metal ion transporters), member 1	LSH/NRAMP/NRAMP1	PPH05732F
F07	Hs.642990	NM_007315	STAT1	Signal transducer and activator of transcription 1, 91kDa	CANDF7/IMD31A/IMD31B/IMD31C/ISGF-3/STAT91	PPH00811C
F08	Hs.463059	NM_003150	STAT3	Signal transducer and activator of transcription 3 (acute-phase response factor)	ADMIO/APRF/HIES	PPH00708F
F09	Hs.80642	NM_003151	STAT4	Signal transducer and activator of transcription 4	SLEB11	PPH00777F
F10	Hs.524518	NM_003153	STAT6	Signal transducer and activator of transcription 6, interleukin-4 induced	D12S1644/IL-4-STAT/STAT6B/STAT6C	PPH00760D
F11	Hs.272409	NM_013351	TBX21	T-box 21	T-PET/T-bet/TBET/TBLYM	PPH00396A
F12	Hs.29344	NM_182919	TICAM1	Toll-like receptor adaptor molecule 1	IIAE6/MyD88-3/PRVTIRB/TICAM-1/TRIF	PPH06044A
G01	Hs.654532	NM_003263	TLR1	Toll-like receptor 1	CD281/TIL/TIL. LPRS5/rsc786	PPH01799A
G02	Hs.519033	NM_003264	TLR2	Toll-like receptor 2	CD282/TIL4	PPH01808A
G03	Hs.657724	NM_003265	TLR3	Toll-like receptor 3	CD283/IIAE2	PPH01803E
G04	Hs.174312	NM_138554	TLR4	Toll-like receptor 4	ARMD10/CD284/TLR-4/TOLL	PPH01795F
G05	Hs.604542	NM_003268	TLR5	Toll-like receptor 5	MELIOS/SLE1/SLEB1/TIL3	PPH01793F
G06	Hs.575090	NM_006068	TLR6	Toll-like receptor 6	CD286	PPH01798E
G07	Hs.659215	NM_016562	TLR7	Toll-like receptor 7	TLR7-like	PPH01796A
G08	Hs.660543	NM_138636	TLR8	Toll-like receptor 8	CD288	PPH01801B
G09	Hs.87968	NM_017442	TLR9	Toll-like receptor 9	CD289	PPH01809A
G10	Hs.241570	NM_000594	TNF	Tumor necrosis factor	DIF/TNF-alpha/TNFA/TNFSF2	PPH00341F
G11	Hs.591983	NM_004620	TRAF6	TNF receptor-associated factor 6	MGC:3310/RNF85	PPH00329B
G12	Hs.75516	NM_003331	TYK2	Tyrosine kinase 2	IMD35/JTK1	PPH00775A
H01	Hs.520640	NM_001101	ACTB	Actin, beta	BRWS1/PS1TP5BP1	PPH00073G
H02	Hs.534255	NM_004048	B2M	Beta-2-microglobulin	-	PPH01094E
H03	Hs.592355	NM_002046	GAPDH	Glyceraldehyde-3-phosphate dehydrogenase	G3PD/GAPD/HEL-S-162eP	PPH00150F	housekeeping genes used for normalization
H04	Hs.412707	NM_000194	HPRT1	Hypoxanthine phosphoribosyltransferase 1	HGPRT/HPRT	PPH01018C
H05	Hs.546285	NM_001002	RPLP0	Ribosomal protein, large, P0	L10E/LP0/P0/PRLP0/RPP0	PPH21138F
H06	N/A	SA_00105	HGDC	Human Genomic DNA Contamination	HIGX1A		Genomic DNA contamination was tested separately after DNAse treatment step of total RNA = no contamination detected
H07	N/A	SA_00104	RTC	Reverse Transcription Control (RTC)	RTC	PPX63340A	RTC control has not been used since procedure was two-step
H08	N/A	SA_00104	RTC	Reverse Transcription Control (RTC)	RTC	PPX63340A
H09	N/A	SA_00104	RTC	Reverse Transcription Control (RTC)	RTC	PPX63340A
H10	N/A	SA_00103	PPC	Positive PCR Control	PPC
H11	N/A	SA_00103	PPC	Positive PCR Control	PPC
H12	N/A	SA_00103	PPC	Positive PCR Control	PPC

## Sheet: Average Ct
		AVG Ct						Standard Deviation
Position in Plate	Gene Symbol	Control Group (AGSwt cells, mock-coincubated)	Group 2 (AGS TIFAk/o cells, mock-coincubated)	Group 3 (AGSwt cells, coincubated with HPN6 wt)	Group 4	Group 5	Control Group	Group 2	Group 3	Group 4	Group 5
A01	APCS	34	34	34	34	34	0	0	0	0	0
A02	C3	33.98	34	33.71	34	34	0.026935	0	0.496907	0	0
A03	CASP1	34	34	34	34	34	0	0	0	0	0
A04	CCL2	34	34	34	34	34	0	0	0	0	0
A05	CCL5	31.32	32.73	31.15	32.33	32.94	0.162543	0.925372	0.432904	1.52057	0.299569
A06	CCR4	34	34	34	33.71	34	0	0	0	0.40426	0
A07	CCR5	34	34	34	34	34	0	0	0	0	0
A08	CCR6	33.93	34	33.58	33.33	33.49	0.102274	0	0.724495	0.120531	0.72832
A09	CCR8	34	34	34	34	34	0	0	0	0	0
A10	CD14	34	33.54	32.94	32.72	33.71	0	0.657609	0.5306	1.14724	0.03622
A11	CD4	34	34	33.08	31.6	32.75	0.005081	0	1.59693	1.99234	0.378071
A12	CD40	29.1	26.91	27.56	26.94	27.91	3.37994	0.897296	1.22123	0.669719	0.724562
B01	CD40LG	34	34	34	34	34	0	0	0	0	0
B02	CD80	34	34	34	34	34	0	0	0	0	0
B03	CD86	34	34	34	34	34	0	0	0	0	0
B04	CD8A	34	34	34	34	34	0	0	0	0	0
B05	CRP	34	34	34	34	34	0	0	0	0	0
B06	CSF2	32.63	33.36	30.33	32.53	32.56	0.612023	0.231967	0.595411	2.07585	1.3874
B07	CXCL10	31.4	32.66	30.66	30.43	33	1.54377	1.22167	0.435577	0.741698	0.815072
B08	CXCR3	33.72	34	32.59	32.87	33.86	0.397973	0	0.614504	0.374523	0.199324
B09	DDX58	33.26	33.07	31.95	32.34	33.74	1.03964	0.271292	0.251787	1.18267	0.367696
B10	FASLG	34	34	34	34	34	0	0	0	0	0
B11	FOXP3	33.1	32.15	31.41	31.53	31.79	1.2688	0.006329	0.629775	1.54681	0.856358
B12	GATA3	34	34	34	34	34	0	0	0	0	0
C01	HLA-A	25.86	29.5	26.24	26.92	26.72	0.393506	3.02893	1.30957	3.34452	0.427978
C02	HLA-E	22.73	25.17	26.41	22.86	23.16	0.127798	2.89197	6.57599	1.36288	0.196861
C03	ICAM1	25.55	26.68	24.21	25.88	26.31	0.374205	1.41779	0.767715	1.02622	0.331685
C04	IFNA1	32	33.21	29.88	30.96	33.36	0.534501	1.1184	0.16848	1.86868	0.148185
C05	IFNAR1	29.45	29.58	31.03	30.51	30.39	0.15128	0.733314	2.58733	2.19621	0.029704
C06	IFNB1	31.43	32.72	30.93	31.13	32.7	0.801626	0.678887	1.12825	1.85203	1.20859
C07	IFNG	34	34	33.69	34	34	0	0	0.271445	0	0
C08	IFNGR1	27.65	28.01	27.09	27.71	28.26	0.421293	0.218708	0.347783	1.16208	0.705834
C09	IL10	32.9	34	32.11	32.98	33.76	1.45165	0	0.333303	0.371786	0.340253
C10	IL13	33.37	34	33.53	34	34	0.888198	0	0.821426	0	0
C11	IL17A	34	34	34	34	34	0	0	0	0	0
C12	IL18	22.95	26.49	24.73	27.36	27.4	0.619512	6.1283	4.60485	7.48831	4.71054
D01	IL1A	32.51	34	32.83	32.07	33.42	1.47992	0	1.01638	2.44384	0.231463
D02	IL1B	31.76	33.03	31.96	30.92	32.22	1.02301	1.37886	1.21912	1.84764	1.02843
D03	IL1R1	31.1	30.62	30.35	30.09	30.27	1.53723	0.628918	0.684689	1.49307	0.392174
D04	IL2	34	34	34	34	34	0	0	0	0	0
D05	IL23A	31.24	31.92	28.69	31	30.98	1.49458	0.577297	0.26774	2.43886	0.960819
D06	IL4	34	34	34	34	34	0	0	0	0	0
D07	IL5	33.91	34	34	34	34	0.124093	0	0	0	0
D08	IL6	34	34	33.79	34	34	0	0	0.366343	0	0
D09	CXCL8	28.03	29.96	20.95	27.23	27.85	1.37677	0.462481	0.930252	2.09916	0.745699
D10	IRAK1	24.25	24.79	24.29	25.45	24.85	0.472045	0.868023	0.559934	1.74099	0.471184
D11	IRF3	22.67	22.6	23.02	23.42	22.75	0.484889	0.010426	0.847434	1.69899	0.395177
D12	IRF7	25.56	25.64	25.61	26.07	26.07	0.693015	0.69667	1.35474	1.2824	0.040704
E01	ITGAM	33.17	34	31.48	32.85	34	0.196323	0	0.415276	1.62264	0
E02	JAK2	32.91	33.77	31.74	33.09	33.53	0.394632	0.325269	1.0924	1.28645	0.225462
E03	LY96	33.61	34	33.85	34	34	0.338314	0	0.128061	0	0
E04	LYZ	21.56	24.08	21.85	21.32	24.25	2.80717	0.720044	1.96082	3.55829	0.349445
E05	MAPK1	23.6	23.5	23.11	22.55	23.37	0.591989	0.339279	0.093633	0.890158	0.528958
E06	MAPK8	31.51	30.24	30.06	31.12	31.09	0.64775	0.288346	0.649741	1.84976	0.663158
E07	MBL2	33.71	34	33.85	33.86	34	0.40588	0	0.25779	0.202874	0
E08	MPO	33.36	34	33.99	34	34	0.172204	0	0.011654	0	0
E09	MX1	32.95	33.35	32.98	33.18	33.24	1.48104	0.312669	0.704852	1.1527	1.08187
E10	MYD88	23.84	24.13	24.28	25.36	24.3	0.735448	0.54387	1.02113	2.72214	1.09627
E11	NFKB1	25.53	25.18	24.31	27.16	25.86	0.447872	0.221432	1.73	3.6401	0.996028
E12	NFKBIA	23.99	23.53	22.72	26.38	23.99	0.443388	1.06791	1.8601	4.54969	0.280866
F01	NLRP3	34	34	34	34	34	0	0	0	0	0
F02	NOD1	28.95	30.48	28.59	28.33	29	0.057365	2.27469	0.457924	0.458746	0.603638
F03	NOD2	34	34	34	34	34	0	0	0	0	0
F04	RAG1	32.61	34	33.01	32.57	33.23	0.426275	0	0.883434	1.7007	0.080306
F05	RORC	34	34	33.99	34	34	0	0	0.024151	0	0
F06	SLC11A1	33.01	34	32.98	33.02	34	1.40512	0	0.524206	0.478587	0
F07	STAT1	24.31	24.66	24.22	24.17	25.13	1.02319	0.161827	0.37244	0.512876	0.614442
F08	STAT3	30.92	30.22	29.61	30.92	31.09	0.306244	1.09906	0.420987	3.13324	0.064194
F09	STAT4	33.51	34	32.98	33.18	34	0.69544	0	0.579844	1.16242	0
F10	STAT6	25.52	26.74	25.86	28.09	26.21	0.236103	0.565729	0.48555	3.90381	0.305558
F11	TBX21	34	34	34	34	34	0	0	0	0	0
F12	TICAM1	26.15	25.79	27.68	25.72	26.63	0.318347	1.07427	5.47176	0.4843	0.460055
G01	TLR1	34	34	34	34	34	0	0	0	0	0
G02	TLR2	34	34	34	34	34	0	0	0	0	0
G03	TLR3	30.97	32.03	31.29	30.76	32.34	1.85545	0.968352	1.12077	2.35321	2.35467
G04	TLR4	28.04	28.76	28.66	28.08	29.51	1.24401	0.488816	1.08562	2.1858	1.18681
G05	TLR5	34	34	34	34	34	0	0	0	0	0
G06	TLR6	32.45	32.84	32.13	32.95	33.62	0.21674	0.650601	0.873849	1.48981	0.537401
G07	TLR7	34	34	34	34	34	0	0	0	0	0
G08	TLR8	34	34	34	34	34	0	0	0	0	0
G09	TLR9	34	34	33.93	34	34	0	0	0.120361	0	0
G10	TNF	34	34	31.84	34	34	0	0	1.02551	0	0
G11	TRAF6	27.53	28	29.14	29.77	27.6	0.866723	0.571132	4.21999	3.30444	0.766614
G12	TYK2	26.53	26.06	29.06	25.85	26.36	0.300719	0.655275	4.31418	0.473552	0.182739
H01	ACTB	17.58	20.28	17.77	17.79	18.63	0.306417	2.99582	0.765225	1.78029	0.710405
H02	B2M	20.93	23	20.6	20.55	21.2	1.37023	2.75902	0.686083	1.91752	0.509635
H03	GAPDH	17.62	17.09	17.42	17.06	17.3	0.32995	1.23534	0.362853	0.69819	0.252282	housekeeping genes used for normalization
H04	HPRT1	24.96	24.57	24.46	24.48	24.82	0.11923	0.090543	0.31082	0.301756	0.600113
H05	RPLP0	18.92	19.13	18.86	19.16	19.34	0.115217	0.013991	0.364434	1.69949	0.566233
H06	HGDC	34	34	34	34	34	0	0	0	0	0	Genomic DNA contamination was tested separately after DNAse treatment step of total RNA = no contamination detected
H07	RTC	34	34	34	34	34	0	0	0	0	0	RTC control has not been used since procedure was two-step
H08	RTC	34	34	34	34	34	0	0	0	0	0
H09	RTC	34	34	34	34	34	0	0	0	0	0
H10	PPC	19.71	20.07	19.64	20.08	19.54	0.454348	1.51788	0.945448	0.786815	0.816893
H11	PPC	19.99	20.17	19.86	20.37	19.86	0.636466	1.65135	1.01468	0.598224	0.734878
H12	PPC	20.33	20.24	19.96	20.87	19.99	0.23384	1.36472	0.90677	0.818997	0.887142

## Sheet: Fold Regulation
		Up-Down Regulation (comparing to control group; AGS wt cells, mock-coincubated)
		Group 2 (AGS TIFAk/o cells, mock-coincubated)		Group 3		Group 4		Group 5
Position	Symbol	Fold Regulation	Comments	Fold Regulation	Comments	Fold Regulation	Comments	Fold Regulation	Comments
A01	APCS	-1.1807	C	-1.193	C	-1.2026	C	-1.0089	C
A02	C3	-1.1964	B	1.0092	B	-1.2186	B	-1.0223	B
A03	CASP1	-1.1807	C	-1.193	C	-1.2026	C	-1.0089	C
A04	CCL2	-1.1807	C	-1.193	C	-1.2026	C	-1.0089	C
A05	CCL5	-3.1427	B	-1.0565	B	-2.4124	B	-3.1006	B
A06	CCR4	-1.1807	C	-1.193	C	1.0137	B	-1.0089	C
A07	CCR5	-1.1807	C	-1.193	C	-1.2026	C	-1.0089	C
A08	CCR6	-1.2414	B	1.0654	B	1.2572	B	1.3472	B
A09	CCR8	-1.1807	C	-1.193	C	-1.2026	C	-1.0089	C
A10	CD14	1.1691	B	1.7491	B	2.0215	B	1.2156	B
A11	CD4	-1.1837	B	1.5843	B	4.3842	B	2.356	B
A12	CD40	3.8777		2.4323		3.7249		2.2584
B01	CD40LG	-1.1807	C	-1.193	C	-1.2026	C	-1.0089	C
B02	CD80	-1.1807	C	-1.193	C	-1.2026	C	-1.0089	C
B03	CD86	-1.1807	C	-1.193	C	-1.2026	C	-1.0089	C
B04	CD8A	-1.1807	C	-1.193	C	-1.2026	C	-1.0089	C
B05	CRP	-1.1807	C	-1.193	C	-1.2026	C	-1.0089	C
B06	CSF2	-1.9689	B	4.1293	B	-1.1266	B	1.0386	B
B07	CXCL10	-2.84	B	1.3981	B	1.6224	B	-3.0556	B
B08	CXCR3	-1.435	B	1.8354	B	1.4981	B	-1.112	B
B09	DDX58	-1.0302	B	2.0911	B	1.575	B	-1.4024	B
B10	FASLG	-1.1807	C	-1.193	C	-1.2026	C	-1.0089	C
B11	FOXP3	1.6395	B	2.6954	B	2.4726	B	2.4625	B
B12	GATA3	-1.1807	C	-1.193	C	-1.2026	C	-1.0089	C
C01	HLA-A	-14.7833		-1.5627		-2.5198		-1.8335
C02	HLA-E	-6.4247		-15.2541		-1.3182		-1.3575
C03	ICAM1	-2.5832		2.1234		-1.5098		-1.7103
C04	IFNA1	-2.7264	B	3.6453	A	1.7119	B	-2.5778	B
C05	IFNAR1	-1.2895		-3.56	A	-2.4985	A	-1.9284	A
C06	IFNB1	-2.8893	B	1.1815	B	1.0211	B	-2.4425	B
C07	IFNG	-1.1807	C	1.0397	B	-1.2026	C	-1.0089	C
C08	IFNGR1	-1.5067		1.2362		-1.2539		-1.5349
C09	IL10	-2.5371	B	1.4478	B	-1.2717	B	-1.8349	B
C10	IL13	-1.8248	B	-1.3272	B	-1.8586	B	-1.5592	B
C11	IL17A	-1.1807	C	-1.193	C	-1.2026	C	-1.0089	C
C12	IL18	-13.7283		-4.1154		-25.582		-22.0799
D01	IL1A	-3.3076	B	-1.4864	B	1.1275	B	-1.8954	B
D02	IL1B	-2.8424	B	-1.3754	B	1.4828	B	-1.3874	B
D03	IL1R1	1.1741	B	1.4061	B	1.6723	B	1.7604	B
D04	IL2	-1.1807	C	-1.193	C	-1.2026	C	-1.0089	C
D05	IL23A	-1.8907	B	4.9115	A	-1.0151	B	1.1886	B
D06	IL4	-1.1807	C	-1.193	C	-1.2026	C	-1.0089	C
D07	IL5	-1.2547	B	-1.2678	B	-1.278	B	-1.0721	B
D08	IL6	-1.1807	C	-1.0303	B	-1.2026	C	-1.0089	C
D09	CXCL8	-4.5133		113.644		1.4484		1.1196
D10	IRAK1	-1.7155		-1.2267		-2.7591		-1.5288
D11	IRF3	-1.1239		-1.5214		-2.0214		-1.0632
D12	IRF7	-1.245		-1.2309		-1.7083		-1.4346
E01	ITGAM	-2.106	B	2.6987	B	1.0326	B	-1.7995	B
E02	JAK2	-2.1434	B	1.881	B	-1.363	B	-1.5501	B
E03	LY96	-1.5436	B	-1.4094	B	-1.5723	B	-1.3189	B
E04	LYZ	-6.7827		-1.4624		-1.0171		-6.5033
E05	MAPK1	-1.1011		1.1741		1.7176		1.16
E06	MAPK8	2.054	B	2.2974	B	1.092	B	1.331	B
E07	MBL2	-1.4406	B	-1.3129	B	-1.3284	B	-1.2309	B
E08	MPO	-1.8431	B	-1.8536	B	-1.8774	B	-1.5749	B
E09	MX1	-1.5562	B	-1.2165	B	-1.4126	B	-1.2269	B
E10	MYD88	-1.444		-1.6148		-3.4305		-1.3792
E11	NFKB1	1.075		1.9474		-3.741		-1.2742
E12	NFKBIA	1.159		2.0182		-6.3247		-1.0097
F01	NLRP3	-1.1807	C	-1.193	C	-1.2026	C	-1.0089	C
F02	NOD1	-3.3962	A	1.0805		1.2787		-1.0391
F03	NOD2	-1.1807	C	-1.193	C	-1.2026	C	-1.0089	C
F04	RAG1	-3.0933	B	-1.5716	B	-1.173	B	-1.5534	B
F05	RORC	-1.1807	C	-1.1815	B	-1.2026	C	-1.0089	C
F06	SLC11A1	-2.3509	B	-1.1736	B	-1.2137	B	-2.0088	B
F07	STAT1	-1.502		-1.1219		-1.0961		-1.7886
F08	STAT3	1.3757	B	2.089	A	-1.2012	B	-1.1293	B
F09	STAT4	-1.6603	B	1.2094	B	1.0454	B	-1.4186	B
F10	STAT6	-2.7422		-1.5022		-7.1399		-1.6183
F11	TBX21	-1.1807	C	-1.193	C	-1.2026	C	-1.0089	C
F12	TICAM1	1.0874		-3.4522		1.1242		-1.4017
G01	TLR1	-1.1807	C	-1.193	C	-1.2026	C	-1.0089	C
G02	TLR2	-1.1807	C	-1.193	C	-1.2026	C	-1.0089	C
G03	TLR3	-2.4646	B	-1.4837	B	-1.0357	B	-2.5931	B
G04	TLR4	-1.9369		-1.8296		-1.2372		-2.7903
G05	TLR5	-1.1807	C	-1.193	C	-1.2026	C	-1.0089	C
G06	TLR6	-1.5509	B	1.0425	B	-1.7008	B	-2.2755	B
G07	TLR7	-1.1807	C	-1.193	C	-1.2026	C	-1.0089	C
G08	TLR8	-1.1807	C	-1.193	C	-1.2026	C	-1.0089	C
G09	TLR9	-1.1807	C	-1.1369	B	-1.2026	C	-1.0089	C
G10	TNF	-1.1807	C	3.7505	B	-1.2026	C	-1.0089	C
G11	TRAF6	-1.6306		-3.641		-5.6904		-1.0603
G12	TYK2	1.1771		-6.9012		1.336		1.117
H01	ACTB	-7.649		-1.3543		-1.3904		-2.0815
H02	B2M	-4.9614		1.0562		1.0821		-1.2169
H03	GAPDH	1.23		-1.0335		1.2299		1.2428		housekeeping genes used for normalization
H04	HPRT1	1.112		1.1866		1.1583		1.088
H05	RPLP0	-1.3677		-1.1481		-1.4246		-1.3522
H06	HGDC	-1.1807	C	-1.193	C	-1.2026	C	-1.0089	C	Genomic DNA contamination was tested separately after DNAse treatment step of total RNA = no contamination detected
H07	RTC	-1.1807	C	-1.193	C	-1.2026	C	-1.0089	C	RTC control has not been used since procedure was two-step
H08	RTC	-1.1807	C	-1.193	C	-1.2026	C	-1.0089	C
H09	RTC	-1.1807	C	-1.193	C	-1.2026	C	-1.0089	C
H10	PPC	-1.5238		-1.142		-1.5561		1.1134
H11	PPC	-1.3309		-1.0855		-1.5565		1.0887
H12	PPC	-1.1047		1.0836		-1.7495		1.2578
Comments to gene categories A,B,C:
A: This gene's average threshold cycle is relatively high (> 30) in either the control or the test sample, and is reasonably low in the other sample (< 30).	These data mean that the gene's expression is relatively low in one sample and reasonably detected in the other sample suggesting that the actual fold-change value is at least as large as the calculated and reported fold-change result.	This fold-change result may also have greater variations if p value > 0.05; therefore, it is important to have a sufficient number of biological replicates to validate the result for this gene.
B: This gene's average threshold cycle is relatively high (> 30), meaning that its relative expression level is low, in both control and test samples, and the p-value for the fold-change is either unavailable or relatively high (p > 0.05).	This fold-change result may also have greater variations; therefore, it is important to have a sufficient number of biological replicates to validate the result for this gene.
C: This gene's average threshold cycle is either not determined or greater than the defined cut-off value (default 35, selected 34), in both samples meaning that its expression was undetected, making this fold-change result erroneous and un-interpretable.
Fold Change & Fold Regulation:
Fold-Change (2^(- Delta Delta Ct)) is the normalized gene expression (2^(- Delta Ct)) in the Test Sample divided the normalized gene expression (2^(- Delta Ct)) in the Control Sample.	Fold-Regulation represents fold-change results in a biologically meaningful way. Fold-change values greater than one indicate a positive- or an up-regulation, and the fold-regulation is equal to the fold-change.	Fold-change values less than one indicate a negative or down-regulation, and the fold-regulation is the negative inverse of the fold-change.
Fold-change and fold-regulation values greater than 2 are indicated in red; fold-change values less than 0.5 and fold-regulation values less than -2 are indicated in blue.

## Sheet: Fold Change
		Fold Change (comparing to control group; AGS wt cells, mock-coincubated)
		Group 2 (AGS TIFAk/o cells, mock-coincubated)		Group 3		Group 4		Group 5
Position in Plate	Gene Symbol	Fold Change	Comments	Fold Change	Comments	Fold Change	Comments	Fold Change	Comments
A01	APCS	0.8469	C	0.8382	C	0.8315	C	0.9912	C
A02	C3	0.8358	B	1.0092	B	0.8206	B	0.9782	B
A03	CASP1	0.8469	C	0.8382	C	0.8315	C	0.9912	C
A04	CCL2	0.8469	C	0.8382	C	0.8315	C	0.9912	C
A05	CCL5	0.3182	B	0.9466	B	0.4145	B	0.3225	B
A06	CCR4	0.8469	C	0.8382	C	1.0137	B	0.9912	C
A07	CCR5	0.8469	C	0.8382	C	0.8315	C	0.9912	C
A08	CCR6	0.8055	B	1.0654	B	1.2572	B	1.3472	B
A09	CCR8	0.8469	C	0.8382	C	0.8315	C	0.9912	C
A10	CD14	1.1691	B	1.7491	B	2.0215	B	1.2156	B
A11	CD4	0.8448	B	1.5843	B	4.3842	B	2.356	B
A12	CD40	3.8777		2.4323		3.7249		2.2584
B01	CD40LG	0.8469	C	0.8382	C	0.8315	C	0.9912	C
B02	CD80	0.8469	C	0.8382	C	0.8315	C	0.9912	C
B03	CD86	0.8469	C	0.8382	C	0.8315	C	0.9912	C
B04	CD8A	0.8469	C	0.8382	C	0.8315	C	0.9912	C
B05	CRP	0.8469	C	0.8382	C	0.8315	C	0.9912	C
B06	CSF2	0.5079	B	4.1293	B	0.8876	B	1.0386	B
B07	CXCL10	0.3521	B	1.3981	B	1.6224	B	0.3273	B
B08	CXCR3	0.6969	B	1.8354	B	1.4981	B	0.8993	B
B09	DDX58	0.9707	B	2.0911	B	1.575	B	0.7131	B
B10	FASLG	0.8469	C	0.8382	C	0.8315	C	0.9912	C
B11	FOXP3	1.6395	B	2.6954	B	2.4726	B	2.4625	B
B12	GATA3	0.8469	C	0.8382	C	0.8315	C	0.9912	C
C01	HLA-A	0.0676		0.6399		0.3969		0.5454
C02	HLA-E	0.1556		0.0656		0.7586		0.7366
C03	ICAM1	0.3871		2.1234		0.6623		0.5847
C04	IFNA1	0.3668	B	3.6453	A	1.7119	B	0.3879	B
C05	IFNAR1	0.7755		0.2809	A	0.4002	A	0.5186	A
C06	IFNB1	0.3461	B	1.1815	B	1.0211	B	0.4094	B
C07	IFNG	0.8469	C	1.0397	B	0.8315	C	0.9912	C
C08	IFNGR1	0.6637		1.2362		0.7975		0.6515
C09	IL10	0.3941	B	1.4478	B	0.7863	B	0.545	B
C10	IL13	0.548	B	0.7535	B	0.538	B	0.6414	B
C11	IL17A	0.8469	C	0.8382	C	0.8315	C	0.9912	C
C12	IL18	0.0728		0.243		0.0391		0.0453
D01	IL1A	0.3023	B	0.6728	B	1.1275	B	0.5276	B
D02	IL1B	0.3518	B	0.7271	B	1.4828	B	0.7208	B
D03	IL1R1	1.1741	B	1.4061	B	1.6723	B	1.7604	B
D04	IL2	0.8469	C	0.8382	C	0.8315	C	0.9912	C
D05	IL23A	0.5289	B	4.9115	A	0.9851	B	1.1886	B
D06	IL4	0.8469	C	0.8382	C	0.8315	C	0.9912	C
D07	IL5	0.797	B	0.7888	B	0.7824	B	0.9327	B
D08	IL6	0.8469	C	0.9706	B	0.8315	C	0.9912	C
D09	CXCL8	0.2216		113.644		1.4484		1.1196
D10	IRAK1	0.5829		0.8152		0.3624		0.6541
D11	IRF3	0.8898		0.6573		0.4947		0.9406
D12	IRF7	0.8032		0.8124		0.5854		0.6971
E01	ITGAM	0.4748	B	2.6987	B	1.0326	B	0.5557	B
E02	JAK2	0.4665	B	1.881	B	0.7337	B	0.6451	B
E03	LY96	0.6478	B	0.7095	B	0.636	B	0.7582	B
E04	LYZ	0.1474		0.6838		0.9832		0.1538
E05	MAPK1	0.9082		1.1741		1.7176		1.16
E06	MAPK8	2.054	B	2.2974	B	1.092	B	1.331	B
E07	MBL2	0.6942	B	0.7617	B	0.7528	B	0.8124	B
E08	MPO	0.5426	B	0.5395	B	0.5327	B	0.635	B
E09	MX1	0.6426	B	0.822	B	0.7079	B	0.8151	B
E10	MYD88	0.6925		0.6193		0.2915		0.7251
E11	NFKB1	1.075		1.9474		0.2673		0.7848
E12	NFKBIA	1.159		2.0182		0.1581		0.9904
F01	NLRP3	0.8469	C	0.8382	C	0.8315	C	0.9912	C
F02	NOD1	0.2945	A	1.0805		1.2787		0.9624
F03	NOD2	0.8469	C	0.8382	C	0.8315	C	0.9912	C
F04	RAG1	0.3233	B	0.6363	B	0.8525	B	0.6437	B
F05	RORC	0.8469	C	0.8464	B	0.8315	C	0.9912	C
F06	SLC11A1	0.4254	B	0.8521	B	0.8239	B	0.4978	B
F07	STAT1	0.6658		0.8914		0.9123		0.5591
F08	STAT3	1.3757	B	2.089	A	0.8325	B	0.8855	B
F09	STAT4	0.6023	B	1.2094	B	1.0454	B	0.7049	B
F10	STAT6	0.3647		0.6657		0.1401		0.6179
F11	TBX21	0.8469	C	0.8382	C	0.8315	C	0.9912	C
F12	TICAM1	1.0874		0.2897		1.1242		0.7134
G01	TLR1	0.8469	C	0.8382	C	0.8315	C	0.9912	C
G02	TLR2	0.8469	C	0.8382	C	0.8315	C	0.9912	C
G03	TLR3	0.4058	B	0.674	B	0.9655	B	0.3856	B
G04	TLR4	0.5163		0.5466		0.8083		0.3584
G05	TLR5	0.8469	C	0.8382	C	0.8315	C	0.9912	C
G06	TLR6	0.6448	B	1.0425	B	0.588	B	0.4395	B
G07	TLR7	0.8469	C	0.8382	C	0.8315	C	0.9912	C
G08	TLR8	0.8469	C	0.8382	C	0.8315	C	0.9912	C
G09	TLR9	0.8469	C	0.8796	B	0.8315	C	0.9912	C
G10	TNF	0.8469	C	3.7505	B	0.8315	C	0.9912	C
G11	TRAF6	0.6133		0.2747		0.1757		0.9432
G12	TYK2	1.1771		0.1449		1.336		1.117
H01	ACTB	0.1307		0.7384		0.7192		0.4804
H02	B2M	0.2016		1.0562		1.0821		0.8217
H03	GAPDH	1.23		0.9676		1.2299		1.2428		housekeeping genes used for normalization
H04	HPRT1	1.112		1.1866		1.1583		1.088
H05	RPLP0	0.7312		0.871		0.702		0.7395
H06	HGDC	0.8469	C	0.8382	C	0.8315	C	0.9912	C	Genomic DNA contamination was tested separately after DNAse treatment step of total RNA = no contamination detected
H07	RTC	0.8469	C	0.8382	C	0.8315	C	0.9912	C	RTC control has not been used since procedure was two-step
H08	RTC	0.8469	C	0.8382	C	0.8315	C	0.9912	C
H09	RTC	0.8469	C	0.8382	C	0.8315	C	0.9912	C
H10	PPC	0.6562		0.8756		0.6426		1.1134
H11	PPC	0.7514		0.9212		0.6425		1.0887
H12	PPC	0.9052		1.0836		0.5716		1.2578
Comments:
A: This geneï¿½s average threshold cycle is relatively high (> 30) in either the control or the test sample, and is reasonably low in the other sample (< 30).
These data mean that the geneï¿½s expression is relatively low in one sample and reasonably detected in the other sample suggesting that the actual fold-change value is at least as large as the calculated and reported fold-change result.
This fold-change result may also have greater variations if p value > 0.05; therefore, it is important to have a sufficient number of biological replicates to validate the result for this gene.
B: This geneï¿½s average threshold cycle is relatively high (> 30), meaning that its relative expression level is low, in both control and test samples, and the p-value for the fold-change is either unavailable or relatively high (p > 0.05).
This fold-change result may also have greater variations; therefore, it is important to have a sufficient number of biological replicates to validate the result for this gene.
C: This geneï¿½s average threshold cycle is either not determined or greater than the defined cut-off value (default 35), in both samples meaning that its expression was undetected, making this fold-change result erroneous and un-interpretable.
Fold Change & Fold Regulation:
Fold-Change (2^(- Delta Delta Ct)) is the normalized gene expression (2^(- Delta Ct)) in the Test Sample divided the normalized gene expression (2^(- Delta Ct)) in the Control Sample.
Fold-Regulation represents fold-change results in a biologically meaningful way. Fold-change values greater than one indicate a positive- or an up-regulation, and the fold-regulation is equal to the fold-change.
Fold-change values less than one indicate a negative or down-regulation, and the fold-regulation is the negative inverse of the fold-change.
Fold-change and fold-regulation values greater than 2 are indicated in red; fold-change values less than 0.5 and fold-regulation values less than -2 are indicated in blue.

## Sheet: Average Delta(Ct)
		AVG Delta(Ct) (Ct(GOI) - Ave Ct(HKG))					Standard Deviation
Position in Plate	Gene Symbol	Control Group	Group 2	Group 3	Group 4	Group 5	Control Group	Group 2	Group 3	Group 4	Group 5
A01	APCS	13.4996	13.7392	13.7541	13.7658	13.5123	0.108646	0.437296	0.253164	0.899812	0.472876
A02	C3	13.4805	13.7392	13.4672	13.7658	13.5123	0.081711	0.437296	0.267119	0.899812	0.472876
A03	CASP1	13.4996	13.7392	13.7541	13.7658	13.5123	0.108646	0.437296	0.253164	0.899812	0.472876
A04	CCL2	13.4996	13.7392	13.7541	13.7658	13.5123	0.108646	0.437296	0.253164	0.899812	0.472876
A05	CCL5	10.8216	12.4736	10.9008	12.092	12.4541	0.271188	1.36267	0.205981	0.620762	0.173307
A06	CCR4	13.4996	13.7392	13.7541	13.4799	13.5123	0.108646	0.437296	0.253164	0.495552	0.472876
A07	CCR5	13.4996	13.7392	13.7541	13.7658	13.5123	0.108646	0.437296	0.253164	0.899812	0.472876
A08	CCR6	13.4272	13.7392	13.3358	13.0971	12.9973	0.210919	0.437296	0.816691	1.02034	0.255444
A09	CCR8	13.4996	13.7392	13.7541	13.7658	13.5123	0.108646	0.437296	0.253164	0.899812	0.472876
A10	CD14	13.4996	13.2742	12.693	12.4841	13.2179	0.108646	1.09491	0.673301	2.04705	0.436655
A11	CD4	13.496	13.7392	12.8321	11.3637	12.2596	0.103564	0.437296	1.79235	2.89216	0.094805
A12	CD40	8.59993	6.64473	7.31759	6.70275	7.42464	3.48859	0.46	1.34234	0.230093	0.251686
B01	CD40LG	13.4996	13.7392	13.7541	13.7658	13.5123	0.108646	0.437296	0.253164	0.899812	0.472876
B02	CD80	13.4996	13.7392	13.7541	13.7658	13.5123	0.108646	0.437296	0.253164	0.899812	0.472876
B03	CD86	13.4996	13.7392	13.7541	13.7658	13.5123	0.108646	0.437296	0.253164	0.899812	0.472876
B04	CD8A	13.4996	13.7392	13.7541	13.7658	13.5123	0.108646	0.437296	0.253164	0.899812	0.472876
B05	CRP	13.4996	13.7392	13.7541	13.7658	13.5123	0.108646	0.437296	0.253164	0.899812	0.472876
B06	CSF2	12.1259	13.1032	10.08	12.2979	12.0713	0.720669	0.669264	0.779612	1.17604	1.86027
B07	CXCL10	10.8972	12.4031	10.4137	10.199	12.5086	1.65241	1.65896	0.501932	0.158114	0.342196
B08	CXCR3	13.2182	13.7392	12.3421	12.635	13.3713	0.506619	0.437296	0.367924	0.525289	0.672199
B09	DDX58	12.7644	12.8074	11.7002	12.1091	13.2523	1.14828	0.166004	0.172738	2.08248	0.10518
B10	FASLG	13.4996	13.7392	13.7541	13.7658	13.5123	0.108646	0.437296	0.253164	0.899812	0.472876
B11	FOXP3	12.598	11.8847	11.1675	11.2919	11.2978	1.37745	0.430968	0.495239	2.44662	0.383482
B12	GATA3	13.4996	13.7392	13.7541	13.7658	13.5123	0.108646	0.437296	0.253164	0.899812	0.472876
C01	HLA-A	5.35509	9.24099	5.99909	6.68838	6.22967	0.284861	3.46622	1.07523	2.44471	0.900854
C02	HLA-E	2.23052	4.91415	6.16164	2.62906	2.6715	0.236444	3.32927	6.81864	0.463065	0.276015
C03	ICAM1	5.0526	6.42174	3.96624	5.64695	5.82683	0.482851	1.85509	0.583879	0.126403	0.141191
C04	IFNA1	11.5014	12.9484	9.63535	10.7258	12.8675	0.643147	0.681099	0.407119	0.968864	0.621061
C05	IFNAR1	8.95388	9.32068	10.7857	10.2749	9.90129	0.259926	0.296017	2.83608	1.2964	0.50258
C06	IFNB1	10.9285	12.4593	10.6879	10.8984	12.2169	0.910272	1.11618	1.04393	0.952214	0.735717
C07	IFNG	13.4996	13.7392	13.4434	13.7658	13.5123	0.108646	0.437296	0.355508	0.899812	0.472876
C08	IFNGR1	7.15322	7.74456	6.84725	7.47959	7.77139	0.529939	0.218588	0.172563	2.06189	0.232958
C09	IL10	12.396	13.7392	11.8622	12.7428	13.2717	1.34301	0.437296	0.570642	1.2716	0.813129
C10	IL13	12.8715	13.7392	13.2799	13.7658	13.5123	0.779552	0.437296	1.02302	0.899812	0.472876
C11	IL17A	13.4996	13.7392	13.7541	13.7658	13.5123	0.108646	0.437296	0.253164	0.899812	0.472876
C12	IL18	2.44678	6.22585	4.48782	7.12383	6.91144	0.728158	5.691	4.5565	8.38812	5.18342
D01	IL1A	12.0134	13.7392	12.5853	11.8403	12.936	1.58857	0.437296	0.828755	1.54403	0.241413
D02	IL1B	11.2571	12.7642	11.717	10.6888	11.7295	1.13165	1.81615	1.24532	0.947824	0.555555
D03	IL1R1	10.5955	10.3639	10.1038	9.85369	9.7796	1.64588	1.06621	0.551687	0.593261	0.080702
D04	IL2	13.4996	13.7392	13.7541	13.7658	13.5123	0.108646	0.437296	0.253164	0.899812	0.472876
D05	IL23A	10.7421	11.661	8.44595	10.7637	10.4929	1.60322	0.14	0.134244	1.53905	1.43369
D06	IL4	13.4996	13.7392	13.7541	13.7658	13.5123	0.108646	0.437296	0.253164	0.899812	0.472876
D07	IL5	13.4118	13.7392	13.7541	13.7658	13.5123	0.015447	0.437296	0.253164	0.899812	0.472876
D08	IL6	13.4996	13.7392	13.5426	13.7658	13.5123	0.108646	0.437296	0.579262	0.899812	0.472876
D09	CXCL8	7.52801	9.70219	0.699624	6.99359	7.365	1.48541	0.025185	0.942408	1.19935	1.21857
D10	IRAK1	3.74676	4.52543	4.04153	5.21095	4.35912	0.3634	0.430726	0.312051	2.6408	0.94406
D11	IRF3	2.17338	2.34184	2.77881	3.18875	2.26173	0.593535	0.42687	1.08798	2.5988	0.077698
D12	IRF7	5.06043	5.3766	5.3601	5.83299	5.58108	0.801661	0.259374	1.58401	2.18221	0.432172
E01	ITGAM	12.6647	13.7392	11.2324	12.6184	13.5123	0.087678	0.437296	0.167565	0.722828	0.472876
E02	JAK2	12.4093	13.5092	11.4978	12.8561	13.0417	0.503278	0.762565	1.10355	0.386639	0.247414
E03	LY96	13.1129	13.7392	13.608	13.7658	13.5123	0.44696	0.437296	0.162697	0.899812	0.472876
E04	LYZ	1.05821	3.82007	1.60654	1.08265	3.75939	2.91582	0.282747	2.00753	2.65847	0.123431
E05	MAPK1	3.10041	3.23931	2.86887	2.32005	2.88632	0.700635	0.098018	0.185223	0.009654	0.056083
E06	MAPK8	11.0137	9.97532	9.81375	10.8868	10.6012	0.539104	0.14895	0.589932	0.949944	0.190282
E07	MBL2	13.2126	13.7392	13.6053	13.6223	13.5123	0.297234	0.437296	0.476576	1.10269	0.472876
E08	MPO	12.857	13.7392	13.7474	13.7658	13.5123	0.063558	0.437296	0.242089	0.899812	0.472876
E09	MX1	12.4523	13.0903	12.7351	12.9507	12.7473	1.58969	0.749965	0.584842	2.05251	0.608998
E10	MYD88	3.34367	3.87379	4.03506	5.12209	3.80747	0.844094	0.981167	1.22536	3.62195	0.62339
E11	NFKB1	5.02701	4.92264	4.06545	6.93044	5.37659	0.556517	0.215864	1.97368	4.53991	0.523152
E12	NFKBIA	3.48691	3.27409	2.47386	6.14791	3.50089	0.552033	0.630615	2.08903	5.44951	0.19201
F01	NLRP3	13.4996	13.7392	13.7541	13.7658	13.5123	0.108646	0.437296	0.253164	0.899812	0.472876
F02	NOD1	8.45376	10.2177	8.34203	8.09911	8.50913	0.166011	2.71199	0.410111	0.441066	0.130762
F03	NOD2	13.4996	13.7392	13.7541	13.7658	13.5123	0.108646	0.437296	0.253164	0.899812	0.472876
F04	RAG1	12.1101	13.7392	12.7623	12.3403	12.7455	0.53492	0.437296	0.770169	0.800885	0.553182
F05	RORC	13.4996	13.7392	13.7402	13.7658	13.5123	0.108646	0.437296	0.27152	0.899812	0.472876
F06	SLC11A1	12.506	13.7392	12.7369	12.7855	13.5123	1.29648	0.437296	0.589648	1.3784	0.472876
F07	STAT1	3.8079	4.39479	3.97383	3.94032	4.64677	1.13183	0.275469	0.548808	0.386936	0.141566
F08	STAT3	10.4223	9.96206	9.35948	10.6867	10.5977	0.41489	0.661764	0.308245	4.03305	0.408682
F09	STAT4	13.0078	13.7392	12.7335	12.9438	13.5123	0.804086	0.437296	0.699755	2.06223	0.472876
F10	STAT6	5.0239	6.47925	5.61099	7.8598	5.71835	0.344749	1.00303	0.536909	4.80362	0.167318
F11	TBX21	13.4996	13.7392	13.7541	13.7658	13.5123	0.108646	0.437296	0.253164	0.899812	0.472876
F12	TICAM1	5.65043	5.52959	7.43796	5.48154	6.1376	0.426993	0.636976	5.71146	0.415512	0.012821
G01	TLR1	13.4996	13.7392	13.7541	13.7658	13.5123	0.108646	0.437296	0.253164	0.899812	0.472876
G02	TLR2	13.4996	13.7392	13.7541	13.7658	13.5123	0.108646	0.437296	0.253164	0.899812	0.472876
G03	TLR3	10.4726	11.7739	11.0418	10.5232	11.8473	1.9641	1.40565	1.1723	1.4534	1.88179
G04	TLR4	7.5411	8.49486	8.41265	7.84818	9.02149	1.35265	0.926112	0.948927	1.28599	0.713932
G05	TLR5	13.4996	13.7392	13.7541	13.7658	13.5123	0.108646	0.437296	0.253164	0.899812	0.472876
G06	TLR6	11.9461	12.5792	11.8861	12.7123	13.1323	0.325385	0.213305	0.657797	0.589996	0.064525
G07	TLR7	13.4996	13.7392	13.7541	13.7658	13.5123	0.108646	0.437296	0.253164	0.899812	0.472876
G08	TLR8	13.4996	13.7392	13.7541	13.7658	13.5123	0.108646	0.437296	0.253164	0.899812	0.472876
G09	TLR9	13.4996	13.7392	13.6846	13.7658	13.5123	0.108646	0.437296	0.302551	0.899812	0.472876
G10	TNF	13.4996	13.7392	11.5925	13.7658	13.5123	0.108646	0.437296	1.25212	0.899812	0.472876
G11	TRAF6	7.02993	7.73536	8.89426	9.53845	7.11437	0.975369	0.133835	4.45588	4.20425	0.293739
G12	TYK2	6.03115	5.79587	8.818	5.61322	5.87151	0.192074	0.217979	4.54405	0.42626	0.290137
H01	ACTB	-2.91769	0.017577	-2.48013	-2.44215	-1.86004	0.197772	3.43311	0.52977	0.880483	1.18328
H02	B2M	0.429393	2.74014	0.350476	0.31558	0.712659	1.47887	3.19632	0.753651	1.0177	0.036759
H03	GAPDH	-2.87567	-3.1743	-2.82817	-3.17425	-3.18932	0.221305	0.798041	0.112283	0.201621	0.220594	housekeeping genes used for normalization
H04	HPRT1	4.4583	4.30519	4.21151	4.24634	4.33664	0.227876	0.346754	0.304563	0.598056	0.127237
H05	RPLP0	-1.58263	-1.13089	-1.38334	-1.07208	-1.14732	0.006571	0.451287	0.251875	0.799678	0.093357
H06	HGDC	13.4996	13.7392	13.7541	13.7658	13.5123	0.108646	0.437296	0.253164	0.899812	0.472876	Genomic DNA contamination was tested separately after DNAse treatment step of total RNA = no contamination detected
H07	RTC	13.4996	13.7392	13.7541	13.7658	13.5123	0.108646	0.437296	0.253164	0.899812	0.472876	RTC control has not been used since procedure was two-step
H08	RTC	13.4996	13.7392	13.7541	13.7658	13.5123	0.108646	0.437296	0.253164	0.899812	0.472876
H09	RTC	13.4996	13.7392	13.7541	13.7658	13.5123	0.108646	0.437296	0.253164	0.899812	0.472876
H10	PPC	-0.795167	-0.187481	-0.603564	-0.15723	-0.950076	0.562993	1.95518	0.955642	0.112996	0.344017
H11	PPC	-0.50551	-0.093107	-0.387092	0.132804	-0.62807	0.745112	2.08864	1.111	0.301588	0.262002
H12	PPC	-0.169466	-0.025785	-0.285236	0.637487	-0.500403	0.342485	1.80201	0.734733	0.080815	0.414266

## Sheet: p-value
		p-value (comparing to control group)
Position	Symbol	Group 2	Group 3	Group 4	Group 5
A01	APCS	N/A	N/A	N/A	N/A
A02	C3	N/A	N/A	N/A	N/A
A03	CASP1	N/A	N/A	N/A	N/A
A04	CCL2	N/A	N/A	N/A	N/A
A05	CCL5	N/A	N/A	N/A	N/A
A06	CCR4	N/A	N/A	N/A	N/A
A07	CCR5	N/A	N/A	N/A	N/A
A08	CCR6	N/A	N/A	N/A	N/A
A09	CCR8	N/A	N/A	N/A	N/A
A10	CD14	N/A	N/A	N/A	N/A
A11	CD4	N/A	N/A	N/A	N/A
A12	CD40	N/A	N/A	N/A	N/A
B01	CD40LG	N/A	N/A	N/A	N/A
B02	CD80	N/A	N/A	N/A	N/A
B03	CD86	N/A	N/A	N/A	N/A
B04	CD8A	N/A	N/A	N/A	N/A
B05	CRP	N/A	N/A	N/A	N/A
B06	CSF2	N/A	N/A	N/A	N/A
B07	CXCL10	N/A	N/A	N/A	N/A
B08	CXCR3	N/A	N/A	N/A	N/A
B09	DDX58	N/A	N/A	N/A	N/A
B10	FASLG	N/A	N/A	N/A	N/A
B11	FOXP3	N/A	N/A	N/A	N/A
B12	GATA3	N/A	N/A	N/A	N/A
C01	HLA-A	N/A	N/A	N/A	N/A
C02	HLA-E	N/A	N/A	N/A	N/A
C03	ICAM1	N/A	N/A	N/A	N/A
C04	IFNA1	N/A	N/A	N/A	N/A
C05	IFNAR1	N/A	N/A	N/A	N/A
C06	IFNB1	N/A	N/A	N/A	N/A
C07	IFNG	N/A	N/A	N/A	N/A
C08	IFNGR1	N/A	N/A	N/A	N/A
C09	IL10	N/A	N/A	N/A	N/A
C10	IL13	N/A	N/A	N/A	N/A
C11	IL17A	N/A	N/A	N/A	N/A
C12	IL18	N/A	N/A	N/A	N/A
D01	IL1A	N/A	N/A	N/A	N/A
D02	IL1B	N/A	N/A	N/A	N/A
D03	IL1R1	N/A	N/A	N/A	N/A
D04	IL2	N/A	N/A	N/A	N/A
D05	IL23A	N/A	N/A	N/A	N/A
D06	IL4	N/A	N/A	N/A	N/A
D07	IL5	N/A	N/A	N/A	N/A
D08	IL6	N/A	N/A	N/A	N/A
D09	CXCL8	N/A	N/A	N/A	N/A
D10	IRAK1	N/A	N/A	N/A	N/A
D11	IRF3	N/A	N/A	N/A	N/A
D12	IRF7	N/A	N/A	N/A	N/A
E01	ITGAM	N/A	N/A	N/A	N/A
E02	JAK2	N/A	N/A	N/A	N/A
E03	LY96	N/A	N/A	N/A	N/A
E04	LYZ	N/A	N/A	N/A	N/A
E05	MAPK1	N/A	N/A	N/A	N/A
E06	MAPK8	N/A	N/A	N/A	N/A
E07	MBL2	N/A	N/A	N/A	N/A
E08	MPO	N/A	N/A	N/A	N/A
E09	MX1	N/A	N/A	N/A	N/A
E10	MYD88	N/A	N/A	N/A	N/A
E11	NFKB1	N/A	N/A	N/A	N/A
E12	NFKBIA	N/A	N/A	N/A	N/A
F01	NLRP3	N/A	N/A	N/A	N/A
F02	NOD1	N/A	N/A	N/A	N/A
F03	NOD2	N/A	N/A	N/A	N/A
F04	RAG1	N/A	N/A	N/A	N/A
F05	RORC	N/A	N/A	N/A	N/A
F06	SLC11A1	N/A	N/A	N/A	N/A
F07	STAT1	N/A	N/A	N/A	N/A
F08	STAT3	N/A	N/A	N/A	N/A
F09	STAT4	N/A	N/A	N/A	N/A
F10	STAT6	N/A	N/A	N/A	N/A
F11	TBX21	N/A	N/A	N/A	N/A
F12	TICAM1	N/A	N/A	N/A	N/A
G01	TLR1	N/A	N/A	N/A	N/A
G02	TLR2	N/A	N/A	N/A	N/A
G03	TLR3	N/A	N/A	N/A	N/A
G04	TLR4	N/A	N/A	N/A	N/A
G05	TLR5	N/A	N/A	N/A	N/A
G06	TLR6	N/A	N/A	N/A	N/A
G07	TLR7	N/A	N/A	N/A	N/A
G08	TLR8	N/A	N/A	N/A	N/A
G09	TLR9	N/A	N/A	N/A	N/A
G10	TNF	N/A	N/A	N/A	N/A
G11	TRAF6	N/A	N/A	N/A	N/A
G12	TYK2	N/A	N/A	N/A	N/A
H01	ACTB	N/A	N/A	N/A	N/A
H02	B2M	N/A	N/A	N/A	N/A
H03	GAPDH	N/A	N/A	N/A	N/A	housekeeping genes used for normalization
H04	HPRT1	N/A	N/A	N/A	N/A
H05	RPLP0	N/A	N/A	N/A	N/A
H06	HGDC	N/A	N/A	N/A	N/A	Genomic DNA contamination was tested separately after DNAse treatment step of total RNA = no contamination detected
H07	RTC	N/A	N/A	N/A	N/A	RTC control has not been used, since procedure was two-step
H08	RTC	N/A	N/A	N/A	N/A
H09	RTC	N/A	N/A	N/A	N/A
H10	PPC	N/A	N/A	N/A	N/A
H11	PPC	N/A	N/A	N/A	N/A
H12	PPC	N/A	N/A	N/A	N/A
p-value:
		p values are not calculated, since data points for each gene are mean of <3-fold replicates (mean of two-fold replicates), only the group 3 has 3-fold replicates
The p values are calculated based on a Student's t-test of the replicate 2^(- Delta Ct) values for each gene in the control group and treatment groups, and p values less than 0.05 are indicated in red.

## Sheet: Input (Ct)
Data input of RT2 Profiler PCR Array Plates (Cq values) for submission to online evaluation (SABiosciences/Qiagen: Sample to Insight Gene Expression Analysis [http://www.qiagen.com/geneglobe]); undetermined=no signal												threshold (cut-off) for lower limit of positive transcript detection was set to Ct=34
Position in Plate	AGSwt N6wt I	AGSwt N6wt II	AGSwt N6wt III	AGSwt mock II	AGSwt mock I	AGSwt 858 I	AGSwt 858 II	AGSTIFA mock II	AGSTIFA mock I	AGSTIFA N6wt II	AGSTIFA N6wt I
	Ct	Ct	Ct	Ct	Ct	Ct	Ct	Ct	Ct	Ct	Ct
A01	undetermined	36.7933	undetermined	undetermined	undetermined	undetermined	undetermined	undetermined	undetermined	39.85	undetermined
A02	34.4585	33.1393	35.4729	35.2305	33.9619	35.7739	36.0973	36.48		38.02	35.1332
A03	undetermined	38.2048	37.3018	36.3078	37.0001	undetermined	36.5185	undetermined	undetermined	38.47	38.0104
A04	36.7361	undetermined	undetermined	36.5472	undetermined	37.0195	undetermined	37.87	undetermined	undetermined	undetermined
A05	31.3985	30.6468	31.3948	31.2071	31.4369	33.4015	31.2511	32.08	33.3887	32.73	33.1537
A06	38.2039	undetermined	34.2256	34.7682	35.4383	38.2151	33.4283	undetermined	undetermined	39.82	37.0959
A07	34.3948	35.4154	undetermined	undetermined	37.3891	34.2173		34.85	undetermined	undetermined	undetermined
A08	35.109	36.5792	32.7451	33.8554	36.0429	33.2461	33.4165	35.11	34.6759	32.97	34.1245
A09	36.4029	37.56	36.3281	37.5684	37.2803	35.8031	37.3418	38.07	37.3556	38.03	undetermined
A10	33.1347	33.3437	32.3382	34.3113	34.0873	31.9071	33.5296	33.07	34.0144	33.68	33.7312
A11	31.234	36.1361	34.5834	34.9923	33.9928	30.1891	33.0067	34.53	35.0408	32.48	33.0147
A12	28.0177	28.4924	26.1802	26.7104	31.4903	27.4106	26.4634	27.54	26.271	27.4	28.4247
B01	undetermined	undetermined	37.2755	undetermined	undetermined	undetermined	undetermined	undetermined	undetermined	undetermined	undetermined
B02	38.4305	36.0523	undetermined	38.3001	36.8269	38.9699	35.769	36.82		37.47	39.0236
B03	39.0648	undetermined	undetermined	undetermined	undetermined	undetermined	undetermined	undetermined	undetermined	undetermined	undetermined
B04	35.2006	35.2291	37.0973	undetermined	undetermined	38.1927	36.5669	undetermined	undetermined	36.17	35.3186
B05	undetermined	undetermined	undetermined	undetermined	undetermined	undetermined	undetermined	undetermined	undetermined	undetermined	undetermined
B06	30.3667	30.8998	29.711	32.1935	33.0591	34.018	31.0643	33.2	33.5281	33.54	31.5779
B07	31.001	30.8085	30.169	30.306	32.4892	30.9577	29.9088	31.8	33.5277	32.42	33.5727
B08	33.0213	31.8847	32.8578	33.4372	36.3859	33.1341	32.6045	35.69	36.915	34.79	33.7181
B09	31.9851	31.677	32.176	32.5297	35.8249	31.507	33.1796	33.26	32.8763	33.48	34.2662
B10	37.0324	undetermined	36.7733	undetermined	undetermined	35.8037	undetermined	undetermined	undetermined	39.13	undetermined
B11	31.4162	30.7821	32.0417	32.2012	33.9956	30.4324	32.62	32.15	32.141	31.18	32.3911
B12	undetermined	undetermined	undetermined	38.6716	undetermined	undetermined	37.0502	undetermined	undetermined	undetermined	undetermined
C01	27.6446	25.0495	26.0407	26.1338	25.5773	29.2876	24.5577	27.36	31.6435	27.02	26.4147
C02	22.5151		22.7074	22.6406	22.8213	23.827	21.8996	23.13	27.2199	23.02	23.2984
C03	25.0941	23.6936	23.8487	25.2884	25.8176	26.6068	25.1556	25.68	27.6851	26.08	26.5491
C04	29.6906	30.01	29.943	31.6239	32.3798	32.2814	29.6387	34.61	32.4184	33.46	33.2504
C05	29.2546		29.8403	29.3473	29.5613	32.0621	28.9562	30.1	29.0629	30.41	30.368
C06	32.141	30.7541	29.906	30.8621	31.9958	32.4422	29.8231	32.24	33.2001	31.85	33.5592
C07	33.4983	33.5694	undetermined	undetermined	34.5672	34.7434	undetermined	undetermined	undetermined	38.2	undetermined
C08	27.4825	26.8135	26.9833	27.3558	27.9516	26.8921	28.5356	28.16	27.8507	27.76	28.7582
C09	31.7369	32.3818	32.2055	33.9229	31.87	32.7142	33.2399	36.14	34.2047	37.39	33.5188
C10	32.5772	34.0763	34.4396		32.7439	34.0293	36.1312		35.6581	34.78	undetermined
C11	undetermined	undetermined	undetermined	undetermined	undetermined	undetermined	undetermined	undetermined	undetermined	undetermined	undetermined
C12	22.0979	22.0523	30.0508	22.5092	23.3853	22.0631	32.6531	30.82	22.1533	30.73	24.0683
D01	34.3658	32.1555	32.3378	31.4674	33.5603	33.8026	30.3465	34.12	36.1792	33.26	33.5873
D02	32.909	32.3924	30.5871	31.0342	32.4809	32.2295	29.6166	32.05	37.2016	31.49	32.9444
D03	31.1352	30.0342	29.8796	30.009	32.1829	31.1437	29.0322	30.18	31.0694	29.99	30.5446
D04	34.6351	35.8181	35.713	37.6343	37.0326	undetermined	undetermined	undetermined	undetermined	undetermined	undetermined
D05	28.9936	28.4826	28.5992	30.1857	32.2994	32.7225	29.2734	32.33	31.5136	31.66	30.3012
D06	35.2045	undetermined	35.4891	36.5132	34.4053	35.1777	34.3959	36.8	34.0905	36.09	35.3303
D07	37.7652	undetermined	undetermined	undetermined	33.8245	34.0623	35.6071	35.43	undetermined	undetermined	37.4362
D08	33.3655	34.1654	34.5926	undetermined	35.7301	35.4956	undetermined	36.13	34.8292	undetermined	38.7124
D09	21.735	21.1815	19.92	27.0549	29.002	28.7122	25.7435	30.29	29.636	28.38	27.3254
D10	24.6944	23.6488	24.5189	24.581	23.9134	24.2141	26.6763	25.4	24.1724	25.18	24.5136
D11	22.5795	24.0019	22.4926	22.3309	23.0167	22.2216	24.6244	22.61	22.5953	22.47	23.0289
D12	25.0595	27.1486	24.6099	25.0708	26.0509	25.1604	26.974	26.13	25.1448	26.04	26.0976
E01	31.7879	31.0064	31.6405	33.3039	33.0263	34.2112	31.7052	35.2	0	35.03	undetermined
E02	30.9642	31.2747	32.9923	32.6307	33.1888	34.1134	32.1807	33.54	38.2985	33.37	33.6889
E03	35.2993	33.7614	33.8001	33.3741	33.8526	38.2639	34.1756	36.66	37.3332	36.01	36.0804
E04	23.1595	22.8	19.5978	19.5737	23.5436	23.833	18.8008	24.59	23.5717	24	24.4942
E05	23.1375	23.0118	23.1949	23.1823	24.0195	23.1837	21.9249	23.74	23.2602	23	23.7481
E06	29.8349	29.5521	30.7919	31.9722	31.0561	32.429	29.813	30.44	30.0322	30.62	31.5578
E07	33.5535	34.1866	undetermined	36.1834	33.426	33.7131	36.1543	undetermined	35.6421	37.17	undetermined
E08	34.4237	33.9798	35.4607	33.4792	33.2357	35.1683	34.0102	36.17	36.1725	undetermined	undetermined
E09	33.7827	32.7012	32.4589	31.9055	34.9505	32.3698	36.3545	33.13	33.5722	32.47	35.4188
E10	24.1272	25.3702	23.3454	23.3241	24.3642	23.4315	27.2812	23.75	24.5191	23.52	25.0704
E11	23.2856	26.3087	23.3396	25.2108	25.8441	24.5907	29.7386	25.34	25.0268	25.16	26.5686
E12	21.9559	24.8402	21.3632	23.6738	24.3009	23.165	29.5993	24.29	22.7797	23.79	24.1872
F01	38.2033	undetermined	undetermined	undetermined	undetermined	undetermined	undetermined	38.64	0	undetermined	undetermined
F02	28.4494	28.2152	29.0991	28.9136	28.9948	28.6577	28.009	28.87	32.0869	28.57	29.4237
F03	35.8398	undetermined	undetermined	undetermined	undetermined	36.8702	37.3853	36.36	0	undetermined	undetermined
F04	34.2546	32.719	32.3056	32.3091	32.9119	33.7771	31.372	34.38	34.4399	33.29	33.1764
F05	33.9582	35.3305	35.0515	35.2047	35.5241		38.9028	undetermined	undetermined	undetermined	undetermined
F06	32.561	32.8177	33.5697	34.5067	32.0129	32.6813	33.3581	35.67	34.2638	34.42	36.0517
F07	24.3005	24.5451	23.8135	23.5848	25.0318	24.5372	23.8119	24.77	24.5411	24.7	25.569
F08	29.6144	29.1799	30.0217	30.7062	31.1392	28.7055	33.1365	31	29.4457	31.04	31.1308
F09	32.3996	32.9793	33.5592	33.0165	34.0508	32.3561	undetermined	35.06	35.017	36.21	35.1541
F10	26.2531	26.0022	25.3152	25.3574	25.6913	25.3336	30.8545	26.34	27.1401	25.99	26.4221
F11	undetermined	undetermined	undetermined	undetermined	undetermined	undetermined	undetermined	undetermined	undetermined	36.07	undetermined
F12	24.666	35.0809	24.3855	25.9258	26.376	26.0582	25.3733	26.55	25.0307	26.3	26.9506
G01	39.9587	38.0305	38.6101	undetermined	undetermined	undetermined	37.4811	undetermined	undetermined	undetermined	undetermined
G02	37.62	undetermined	undetermined	undetermined	undetermined	37.1447	undetermined	undetermined	undetermined	undetermined	undetermined
G03	32.063	31.7973	30.0026	29.661	32.285	32.4214	29.0935	31.35	32.7195	30.67	34.086
G04	29.8959	28.2138	27.8659	27.1619	28.9212	29.628	26.5368	28.41	29.1013	28.67	30.3484
G05	undetermined	undetermined	undetermined	undetermined	undetermined	undetermined	undetermined	undetermined	undetermined	undetermined	undetermined
G06	32.4927	31.1355	32.7677	32.2933	32.5998	34.4571	31.8931	33.3	32.3799	33.24	34.4566
G07	39.5829	39.2874	37.7695		undetermined	undetermined	undetermined	undetermined	undetermined	undetermined	undetermined
G08	undetermined	undetermined	undetermined	39.9369	undetermined	undetermined	undetermined	undetermined	undetermined	undetermined	undetermined
G09	35.5315	34.5594	33.7915	undetermined	34.1884	34.7637	undetermined	38.33	39.0436	35.65	undetermined
G10	31.4676	32.9977	31.0498	undetermined	undetermined	undetermined	38.2083	36.9	undetermined	undetermined	undetermined
G11	27.0177	35.7429	26.4027	26.9175	28.1432	27.4361	32.1093	28.4	27.5923	27.06	28.1442
G12	27.1773	35.5597	26.0143	26.7442	26.3189	26.1823	25.5126	26.52	25.5933	26.23	26.4884
H01	18.2071	16.8821	18.2079	17.7994	17.3661	19.051	16.5332	18.16	22.3967	19.13	18.1253
H02	21.0708	20.9085	19.8097	19.9609	21.8987	21.9057	19.1939	21.05	24.9518	20.84	21.5607
H03	17.749	17.0299	17.4741	17.8581	17.3915	17.5537	16.5663	17.96	16.213	17.12	17.4768	housekeeping genes used for normalization
H04	24.3542	24.2112	24.8067	24.8744	25.043	24.694	24.2672	24.63	24.502	24.4	25.2487
H05	19.2832	18.6611	18.6433	18.9993	18.8363	20.3639	17.9604	19.12	19.1398	18.94	19.7408
H06	37.0693	36.7046	36.9052	undetermined	36.5988	37.3415	undetermined	undetermined	undetermined	undetermined	undetermined	Genomic DNA contamination was tested separately after DNAse treatment step of total RNA = no contamination detected
H07	undetermined	undetermined	undetermined	undetermined	undetermined	undetermined	undetermined	undetermined	undetermined	undetermined	undetermined	RTC control has not been used since procedure was two-step
H08	undetermined	undetermined	undetermined	undetermined	undetermined	undetermined	35.0873	undetermined	undetermined	undetermined	undetermined
H09	undetermined	undetermined	undetermined	undetermined	undetermined	undetermined	undetermined	undetermined	undetermined	undetermined	undetermined
H10	20.4489	19.8761	18.6019	19.384	20.0265	20.6334	19.5207	19	21.1466	18.96	20.1153	positive controls (PPC) were adjusted to [Ct-3], to compensate for BioRad CFX96 instrument-based technical variation and other technical variation
H11	20.3795	20.5074	18.6895	19.5449	20.445	20.7901	19.944	19	21.3354	19.34	20.3793
H12	21.0074	19.4171	19.4574	20.1656	20.4963	21.4509	20.2926	19.27	21.2	19.36	20.6146
